# Supplementary material for: An unusual new species of paguroid (Crustacea, Anomura, Paguridae) from deep waters of the Gulf of Mexico
Source: Zookeys. 2014 Oct 22;(449):57–67. doi: 10.3897/zookeys.449.8541 (PMC4233397; doi:10.3897/zookeys.449.8541)
Supplement: XML Treatment for Tomopaguropsis ahkinpechensis [file zookeys.449.8541-treatment1.xml]

<!DOCTYPE tp:taxon-treatment
  PUBLIC "-//TaxonX//DTD Taxonomic Treatment Publishing DTD v0 20100105//EN" "tax-treatment-NSO.dtd">
<tp:taxon-treatment xmlns:tp="http://www.plazi.org/taxpub"><tp:treatment-meta><kwd-group><label>Taxon classification</label><kwd><named-content content-type="kingdom">Animalia</named-content></kwd><kwd><named-content content-type="order">Decapoda</named-content></kwd><kwd><named-content content-type="family">Paguridae</named-content></kwd></kwd-group><mixed-citation publication-type="journal"><person-group><name><surname>Lemaitre</surname><given-names>Rafael</given-names></name><name><surname>Vázquez-Bader</surname><given-names>Ana Rosa</given-names></name><name><surname>Gracia</surname><given-names>Adolfo</given-names></name></person-group><article-title>An unusual new species of paguroid (<tp:taxon-name><tp:taxon-name-part taxon-name-part-type="subphylum">Crustacea</tp:taxon-name-part></tp:taxon-name>, <tp:taxon-name><tp:taxon-name-part taxon-name-part-type="infraorder">Anomura</tp:taxon-name-part></tp:taxon-name>, <tp:taxon-name><tp:taxon-name-part taxon-name-part-type="family">Paguridae</tp:taxon-name-part></tp:taxon-name>) from deep waters of the Gulf of Mexico</article-title><source>Zookeys</source><day>22</day><month>10</month><year>2014</year><volume>2014</volume><issue>449</issue><fpage>57</fpage><lpage>67</lpage><pub-id pub-id-type="doi">10.3897/zookeys.449.8541</pub-id></mixed-citation></tp:treatment-meta><tp:nomenclature><tp:taxon-name>
                            <tp:taxon-name-part taxon-name-part-type="genus">Tomopaguropsis</tp:taxon-name-part>
                            <tp:taxon-name-part taxon-name-part-type="species">ahkinpechensis</tp:taxon-name-part>
                            <object-id xmlns:xlink="http://www.w3.org/1999/xlink" content-type="zoobank" xlink:type="simple">http://zoobank.org/411C7597-63C1-4085-9748-FEC4CDFEFFBC</object-id>
                        </tp:taxon-name><tp:taxon-status xmlns:xlink="http://www.w3.org/1999/xlink" xlink:type="simple">sp. n.</tp:taxon-status><xref ref-type="fig" rid="F1">Figs 1</xref><xref ref-type="fig" rid="F2">, 2</xref><xref ref-type="fig" rid="F3">, 3</xref><xref ref-type="fig" rid="F4">, 4</xref></tp:nomenclature><tp:treatment-sec sec-type="Type material"><title>Type material.</title><p>Holotype: COBERPES 3, sta α10, <named-content xmlns:xlink="http://www.w3.org/1999/xlink" content-type="dwc:verbatimCoordinates" xlink:type="simple">19°40.066N, 92°45.490W</named-content>, 780 m, 19 November 2011: 1 male 8.9 mm (EPC 201310). Paratype: COBERPES 5, sta A11, <named-content xmlns:xlink="http://www.w3.org/1999/xlink" content-type="dwc:verbatimCoordinates" xlink:type="simple">19°32.108N, 93°08.373W</named-content>, 827 m, 24 May 2013: 1 male 8.1 mm (USNM 12376795).</p></tp:treatment-sec><tp:treatment-sec sec-type="Description"><title>Description.</title><p>Thirteen pairs of quadriserial gills. Arthrobranchs on third maxilliped and somite X (thoracomere 4, or cheliped) well developed. Pleurobranchs well developed on each of somites XI–XIII (thoracomeres 5–7, above second to fourth pereopods).</p><p>Shield (Figs <xref ref-type="fig" rid="F1">1A, B</xref>, <xref ref-type="fig" rid="F2">2A</xref>) slightly longer than broad, well calcified, with short transverse rows of setae arranged longitudinally on each side from near lateral projections to near posterior margin of shield. Rostrum broadly triangular, ending roundly or in sharp spine. Anterior margins between rostrum and lateral projections concave. Lateral projections ending in sharp spine. Anterolateral margins sloping. Posterior carapace with lateral lobes (“accessory portions” of <xref ref-type="bibr" rid="B9">McLaughlin and Lemaitre 2001</xref>) fused to shield; with well calcified and delimited posteromedian and posterolateral figs (Figs <xref ref-type="fig" rid="F2">2A</xref>). Branchiostegite (Figs <xref ref-type="fig" rid="F1">1C</xref>, <xref ref-type="fig" rid="F4">4A</xref>) with 2 narrow calcified figs: 1 anterodorsal, and 1 posterior curving down adjacent to sulcus verticalis and bifurcated ventrally.</p><fig id="F1" position="float" orientation="portrait"><label>Figure 1.</label><caption><p><italic><tp:taxon-name><tp:taxon-name-part taxon-name-part-type="genus">Tomopaguropsis</tp:taxon-name-part> <tp:taxon-name-part taxon-name-part-type="species">ahkinpechensis</tp:taxon-name-part></tp:taxon-name></italic> sp. n.: <bold>A</bold> holotype male 8.9 mm (EPC201310) <bold>B–E</bold> paratype male 8.1 mm (USNM 12376795) <bold>A</bold> Shield, cephalic appendages and anterior portion of posterior carapace, dorsal <bold>B</bold> anterior portion of shield, and cephalic appendages, dorsal <bold>C</bold> right branchiostegite, and portions of shield, cephalic appendages and first to fourth pereopods <bold>D</bold> sternites XI and XII (second and third pereopods), ventral <bold>E</bold> coxae of fifth pereopods, sternite XIV (fifth pereopods), and sternite of first pleonal somite, ventral. Stippled areas in A indicate membranous condition. Abbreviations: abp, anterior branchiostegal fig; pbp, posterior branchiostegal fig; ml, calcified median lobe; ps1, first pleonal somite.</p></caption><graphic xmlns:xlink="http://www.w3.org/1999/xlink" xlink:href="zookeys-449-057-g001.jpg" position="float" orientation="portrait" xlink:type="simple" id="oo_33019.jpg"/></fig><fig id="F2" position="float" orientation="portrait"><label>Figure 2.</label><caption><p><italic><tp:taxon-name><tp:taxon-name-part taxon-name-part-type="genus">Tomopaguropsis</tp:taxon-name-part> <tp:taxon-name-part taxon-name-part-type="species">ahkinpechensis</tp:taxon-name-part></tp:taxon-name></italic> sp. n. paratype male, 8.1 mm (USNM 12376795). <bold>A</bold> shield, cephalic appendages, and portion of posterior carapace showing dorsal figs, dorsal <bold>B</bold> right cheliped, dorsal <bold>C</bold> left cheliped, dorsal. Scale: 2 mm. Abbreviations: cll, carapace lateral lobes; pmp, posteromedian fig; plp, posterolateral figs.</p></caption><graphic xmlns:xlink="http://www.w3.org/1999/xlink" xlink:href="zookeys-449-057-g002.jpg" position="float" orientation="portrait" xlink:type="simple" id="oo_33020.jpg"/></fig><p>Ocular peduncles (Figs <xref ref-type="fig" rid="F1">1A, B</xref>, <xref ref-type="fig" rid="F2">2A</xref>) less than half length of shield, inflated basally and diminishing in width distally, with dorsomesial, longitudinal row of long setae; corneas reduced not dilated. Ocular acicles subtriangular, terminating in strong spines with mesial margins nearly contiguous.</p><!--PageBreak--><p>Antennules (Fig. <xref ref-type="fig" rid="F2">2A</xref>) relatively robust, exceeding distal margin of corneas by one-fifth length of penultimate segment. Ultimate segment about one-fourth its length longer than penultimate, with scattered setae dorsally. Basal segment with strong laterodistal spine. Ventral flagellum with 8–12 articles.</p><!--PageBreak--><p>Antennal peduncles (Fig. <xref ref-type="fig" rid="F2">2A</xref>) long, exceeding distal margins of corneas by full length of fifth segment. Fifth and fourth segments unarmed, sparsely setose. Third segment with strong ventromesial spine. Second segment with dorsolateral distal angle prominently produced, with long setae dorsomesially, and terminating in strong spine with 3 or 4 small spines mesially. First segment with small spine on lateral face distally. Acicle exceeding distal margin of corneas by about half length of acicle, reaching to about midpoint of fifth antennal segment; terminating in minutely bifid spine; with dorsomesial row of long bristle-like setae extending to tip of acicle. Flagellum exceeding chelae, densely setose, with setae 2–8 flagellar articles in length.</p><p>Mandible with edge of incissor process weakly sinuous, sharp, chitinous. Maxillule with external lobe slender, straight, internal lobe with 1 or 2 long bristles. Maxilla with <!--PageBreak-->endopodite not exceeding distal end of scaphognathite. First maxilliped with endopodite not exceeding distal margin of exopod. Second maxilliped without distinguishing characters. Third maxilliped with merus and carpus each armed with small dorsodistal spine; ischium with crista dentata consisting of about 15 small, subequal corneous teeth, with 1 accessory tooth (or as in holotype, with 2 teeth on one side); coxa with 2 sharp mesial teeth. Sternite IX (of third maxillipeds) with sharp spine on each side of midline.</p><p>Chelipeds not markedly asymmetrical, subequal in length; carpi and chela with dense, long bristle-like setae on dorsal surfaces, setae less dense and present only on distal two-thirds of ventral surfaces. Right cheliped (Fig. <xref ref-type="fig" rid="F2">2B</xref>) with fingers having numerous tufts of setae on dorsal surfaces, much less numerous on ventral surfaces, each finger terminating in inwardly curved, sharp corneous tip, armed with small blunt spines on dorsal surfaces basally and on lateral and mesial faces; cutting edges each consisting of fused corneous teeth on distal third, and 2 large, unequal rounded, calcareous teeth on proximal two-thirds, with additional smaller calcareous tooth on fixed finger. Right chela dorsal surface with scattered small spines, lateral and mesial margins rounded, with dorsomesial margin armed with irregular rows of small blunt or sharp spines; ventral face smooth. Carpus smooth except for few small blunt spines on dorsomesial margin distally, and distinct dorsodistal spine near distal margin; ventral surface smooth. Merus nearly naked, with row of setae on dorsodistal margin; smooth except for distal spine on ventromesial margin, and small, well-spaced blunt spines on ventral surface. Ischium unarmed except for ventromesial row of setae and irregular row of small blunt spines or tubercles on ventral surface.</p><p>Left cheliped (Fig. <xref ref-type="fig" rid="F2">2C</xref>) similar in setation and armature to right, except carpus with 3–5 sharp spines on dorsodistal margin.</p><p>Ambulatory legs or pereopods 2 and 3 (Fig. <xref ref-type="fig" rid="F3">3A–D</xref>) with dense, bristle-like setae or tufts of bristle-like setae, on dorsal and ventral margins of meri, carpi, propodi and dactyls, setae arranged in short transverse rows on dorsal margins of meri, carpi and propodi, denser on propodi. Dactyls broadly curved, each about 1.8 times as long as propodi, terminating in sharp corneous claw, and armed with 12–20 small corneous spinules on ventromesial margin; with row of bristle-like setae on ventromesial margin arranged in short transverse or oblique rows. Propodi through ischium unarmed except for: bristles and small dorsodistal spine on each carpus, and also merus of first ambulatory leg (pereopod 2), irregular row of small spines on ventral margin of merus of first ambulatory leg, and row of small spines on ischium of first ambulatory leg; ischium of second ambulatory leg (pereopod 3) with ventral margin lacking spines but with row of setae.</p><fig id="F3" position="float" orientation="portrait"><label>Figure 3.</label><caption><p><italic><tp:taxon-name><tp:taxon-name-part taxon-name-part-type="genus">Tomopaguropsis</tp:taxon-name-part> <tp:taxon-name-part taxon-name-part-type="species">ahkinpechensis</tp:taxon-name-part></tp:taxon-name></italic> sp. n. paratype male, 8.1 mm (USNM 12376795). <bold>A</bold> right first ambulatory leg (pereopod 2), lateral <bold>B</bold> dactyl of same, mesial <bold>C</bold> right second ambulatory leg (pereopod 3), lateral <bold>D</bold> dactyl of same, mesial <bold>E</bold> propodus and dactyl of left pereopod 4, lateral. Scales: 2 mm for <bold>A</bold>–<bold>D</bold>, 1 mm for <bold>E</bold>.</p></caption><graphic xmlns:xlink="http://www.w3.org/1999/xlink" xlink:href="zookeys-449-057-g003.jpg" position="float" orientation="portrait" xlink:type="simple" id="oo_33021.jpg"/></fig><p>Pereopod 4 (Fig. <xref ref-type="fig" rid="F3">3E</xref>) weakly semi-chelate, with long, bristle-like setae dorsodistally on merus, and on dorsal margins of carpus, propodus and dactyl. Dactyl subtriangular, terminating in sharp, corneous claw, lacking preungual process; with ventrolateral row of minute, fused corneous teeth. Propodal rasp consisting of 2 rows of lanceolate corneous scales distally, 3 rows proximally.</p><p>Pereopod 5 chelate. Propodal rasp well developed, occupying nearly half of lateral face of propodus.</p><!--PageBreak--><p>Sternite XII (Fig. <xref ref-type="fig" rid="F1">1D</xref>) distinctly divided into anterior and anterior portions by membranous hinge. Anterior portion with semi-subcircular, setose lobe.</p><p>Sternite XIV (pereopod 5) weakly subdivided anteriorly into 2 setose lobes, with low posteromedian rounded ridge (Fig. <xref ref-type="fig" rid="F4">4C</xref>).</p><!--PageBreak--><p>Pleon with first somite not fused to last thoracic somite. First somite with tergite consisting of pair of small calcareous figs anteriorly and partially calcified posterior portion (Fig. <xref ref-type="fig" rid="F4">4B</xref>); sternite calcified, with median lobe (Figs <xref ref-type="fig" rid="F1">1E</xref>, <xref ref-type="fig" rid="F4">4C</xref>).</p><fig id="F4" position="float" orientation="portrait"><label>Figure 4.</label><caption><p><italic><tp:taxon-name><tp:taxon-name-part taxon-name-part-type="genus">Tomopaguropsis</tp:taxon-name-part> <tp:taxon-name-part taxon-name-part-type="species">ahkinpechensis</tp:taxon-name-part></tp:taxon-name></italic> sp. n. paratype male, 8.1 mm (USNM 12376795). Right side of carapace with shield, branchiostegite and anterior portion of posterior carapace, lateral <bold>B</bold> tergite of first pleonal somite, dorsal (up is anterior) <bold>C</bold> sternite XIV, coxae and gonopores of pereopods 5, and sternite of first pleonal somite (up is anterior). Abbreviations: ctp, calcareous tergal figs; pp, posterior portion; abp, pbp, ml and ps1 as in Fig. <xref ref-type="fig" rid="F1">1</xref>. Stippled areas in <bold>A</bold>, <bold>B</bold>, <bold>C</bold> indicate membranous condition. Scales: 2 mm for <bold>A</bold>, 1 mm for <bold>B</bold>, <bold>C</bold>, and 0.5 mm for <bold>D</bold>.</p></caption><graphic xmlns:xlink="http://www.w3.org/1999/xlink" xlink:href="zookeys-449-057-g004.jpg" position="float" orientation="portrait" xlink:type="simple" id="oo_33022.jpg"/></fig><p>Uropods strongly asymmetrical. Telson (Fig. <xref ref-type="fig" rid="F4">4D</xref>) nearly symmetrical, longer than broad; with distinct lateral indentations separating anterior and posterior portions; posterior lobes separated by small, shallow V-shaped sinus (more visible in holotype male 8.9 mm), distal margins of posterior lobes armed with small, mostly blunt spines with corneous tips.</p><p>Male with paired gonopores, each with slightly protruding vas deferens; lacking pleopods 1; pleopods 2–5 present on left side, biramous. Female unknown.</p></tp:treatment-sec><tp:treatment-sec sec-type="Etymology"><title>Etymology.</title><p>The species name is derived from the Mayan “Ah-Kin-Pech” (meaning “place of snakes and ticks”), given by that civilization to a settlement where the city of Campeche, Mexico, is now located. The Mayan name was hispanicized and used for the modern city and adjacent Campeche Bank, in the vicinity of which this new species was collected.</p></tp:treatment-sec><tp:treatment-sec sec-type="Distribution"><title>Distribution.</title><p>So far known only from the southwestern Gulf of Mexico, off the Campeche Bank; 780 to 827 m.</p></tp:treatment-sec><tp:treatment-sec sec-type="Habitat"><title>Habitat.</title><p>Gastropod shells.</p></tp:treatment-sec><tp:treatment-sec sec-type="Variations"><title>Variations.</title><p>In the holotype male, the rostrum terminates in a sharp spine whereas in the paratype the rostrum terminates bluntly (Fig. <xref ref-type="fig" rid="F1">1A, B</xref>). The carpus of the right cheliped is more spinose than the paratype, having a dorsodistal margin armed with a distinct mesial spine and four small blunt spines laterally, the dorsomesial margin has irregular row of five distinct spines increasing in size distally and surrounded by irregularly placed small, blunt spines.</p></tp:treatment-sec><tp:treatment-sec sec-type="Affinities"><title>Affinities.</title><p>This new species is curiously more similar morphologically to a congener from Indonesian waters, <italic><tp:taxon-name><tp:taxon-name-part taxon-name-part-type="genus">Tomopaguropsis</tp:taxon-name-part> <tp:taxon-name-part taxon-name-part-type="species">crinita</tp:taxon-name-part></tp:taxon-name></italic>, than to the other only known congener from the western Atlantic, <italic><tp:taxon-name><tp:taxon-name-part taxon-name-part-type="genus">Tomopaguropsis</tp:taxon-name-part> <tp:taxon-name-part taxon-name-part-type="species">problematica</tp:taxon-name-part></tp:taxon-name></italic>. In the new species and <italic><tp:taxon-name><tp:taxon-name-part taxon-name-part-type="genus">Tomopaguropsis</tp:taxon-name-part> <tp:taxon-name-part taxon-name-part-type="species">crinita</tp:taxon-name-part></tp:taxon-name></italic>, the ocular peduncles diminish in width distally, and corneas are reduced or weakly dilated; the chelipeds and ambulatory legs are covered with dense, long bristle-like setae most frequently arranged in tufts, but otherwise are unarmed or at most with scattered small tubercles; and males lack paired pleopods 1 (at least in the known male specimens of both species).</p></tp:treatment-sec><tp:treatment-sec sec-type="Remarks"><title>Remarks.</title><p>While this new species can be placed in <!--PageBreak--><italic><tp:taxon-name><tp:taxon-name-part taxon-name-part-type="genus">Tomopaguropsis</tp:taxon-name-part></tp:taxon-name></italic> as currently defined (<xref ref-type="bibr" rid="B6">McLaughlin 1997</xref>, <xref ref-type="bibr" rid="B7">2003</xref>), it is unusual and differs from other congeners in the development of calcified structures on the branchiostegite, posterior carapace, and pleon, at least based on the only two known male specimens. On the branchiostegite, all species of <italic><tp:taxon-name><tp:taxon-name-part taxon-name-part-type="genus">Tomopaguropsis</tp:taxon-name-part></tp:taxon-name></italic> have a narrow, calcified anterodorsal fig, but in <italic><tp:taxon-name><tp:taxon-name-part taxon-name-part-type="genus">Tomopaguropsis</tp:taxon-name-part> <tp:taxon-name-part taxon-name-part-type="species">ahkinpechensis</tp:taxon-name-part></tp:taxon-name></italic> sp. n. there is also a narrow, calcified posterior fig that curves down following the sulcus verticalis and bifurcates ventrally (Figs <xref ref-type="fig" rid="F1">1C</xref>, <xref ref-type="fig" rid="F4">4A</xref>). In the new species, the posterior carapace has three calcified, well developed dorsal figs anteriorly (Fig. <xref ref-type="fig" rid="F2">2A</xref>): one dorsomedian or (“posteromedian fig”), and two dorsolateral (“posterolateral figs”). Also, in <italic><tp:taxon-name><tp:taxon-name-part taxon-name-part-type="genus">Tomopaguropsis</tp:taxon-name-part> <tp:taxon-name-part taxon-name-part-type="species">ahkinpechensis</tp:taxon-name-part></tp:taxon-name></italic> sp. n., the first pleonal somite is not fused to the last thoracic somite, has a completely calcified sternite with a median lobe, and a tergite with a pair of fully calcified anterior figs and partially calcified posterior portion (Fig. <xref ref-type="fig" rid="F4">4B, C</xref>). The sternite of the first pleonal somite in <italic><tp:taxon-name><tp:taxon-name-part taxon-name-part-type="genus">Tomopaguropsis</tp:taxon-name-part> <tp:taxon-name-part taxon-name-part-type="species">ahkinpechensis</tp:taxon-name-part></tp:taxon-name></italic> sp. n. is similar to that of <italic><tp:taxon-name><tp:taxon-name-part taxon-name-part-type="genus">Tomopaguropsis</tp:taxon-name-part> <tp:taxon-name-part taxon-name-part-type="species">crinita</tp:taxon-name-part></tp:taxon-name></italic> in having a median lobe, but in <italic><tp:taxon-name><tp:taxon-name-part taxon-name-part-type="genus">Tomopaguropsis</tp:taxon-name-part> <tp:taxon-name-part taxon-name-part-type="species">crinita</tp:taxon-name-part></tp:taxon-name></italic> the sternite is fused to the last thoracic somite and not as strongly calcified as in <italic><tp:taxon-name><tp:taxon-name-part taxon-name-part-type="genus">Tomopaguropsis</tp:taxon-name-part> <tp:taxon-name-part taxon-name-part-type="species">ahkinpechensis</tp:taxon-name-part></tp:taxon-name></italic> sp. n.. The unique morphology of the branchiostegite and first pleonal somite in <italic><tp:taxon-name><tp:taxon-name-part taxon-name-part-type="genus">Tomopaguropsis</tp:taxon-name-part> <tp:taxon-name-part taxon-name-part-type="species">ahkinpechensis</tp:taxon-name-part></tp:taxon-name></italic> sp. n., could well justify the placement of this new species, and possibly <italic><tp:taxon-name><tp:taxon-name-part taxon-name-part-type="genus">Tomopaguropsis</tp:taxon-name-part> <tp:taxon-name-part taxon-name-part-type="species">crinita</tp:taxon-name-part></tp:taxon-name></italic> as well, in a separate new genus. Given that only two specimens of a single sex of this new species, and only four of <italic><tp:taxon-name><tp:taxon-name-part taxon-name-part-type="genus">Tomopaguropsis</tp:taxon-name-part> <tp:taxon-name-part taxon-name-part-type="species">crinita</tp:taxon-name-part></tp:taxon-name></italic>, are known, it is best to wait for additional material or obtain molecular data, in order to better evaluate whether these characters reflect or not the evolution of a separate clade that could justify their placement in a new genus.</p><p>The only two known male specimens of <!--PageBreak--><italic><tp:taxon-name><tp:taxon-name-part taxon-name-part-type="genus">Tomopaguropsis</tp:taxon-name-part> <tp:taxon-name-part taxon-name-part-type="species">ahkinpechensis</tp:taxon-name-part></tp:taxon-name></italic> sp. n. lack pleopods 1. As noted by <xref ref-type="bibr" rid="B6">McLaughlin (1997)</xref>, male paired pleopods 1 could possibly be a variable condition in species of <italic><tp:taxon-name><tp:taxon-name-part taxon-name-part-type="genus">Tomopaguropsis</tp:taxon-name-part></tp:taxon-name></italic>. <xref ref-type="bibr" rid="B6">McLaughlin (1997)</xref> placed her two species <italic><tp:taxon-name><tp:taxon-name-part taxon-name-part-type="genus">Tomopaguropsis</tp:taxon-name-part> <tp:taxon-name-part taxon-name-part-type="species">crinita</tp:taxon-name-part></tp:taxon-name></italic> and <italic><tp:taxon-name><tp:taxon-name-part taxon-name-part-type="genus">Tomopaguropsis</tp:taxon-name-part> <tp:taxon-name-part taxon-name-part-type="species">miyakei</tp:taxon-name-part></tp:taxon-name></italic> in <italic><tp:taxon-name><tp:taxon-name-part taxon-name-part-type="genus">Tomopaguropsis</tp:taxon-name-part></tp:taxon-name></italic>, despite the absence of paired pleopods 1 in males of the former and that males of the latter were unknown. The presence of pleopods 1 in males was one of the main characters used by <xref ref-type="bibr" rid="B1">Alcock (1905)</xref> when he established the genus <italic><tp:taxon-name><tp:taxon-name-part taxon-name-part-type="genus">Tomopaguropsis</tp:taxon-name-part></tp:taxon-name></italic> for his <italic><tp:taxon-name><tp:taxon-name-part taxon-name-part-type="genus">Tomopaguropsis</tp:taxon-name-part> <tp:taxon-name-part taxon-name-part-type="species">lanata</tp:taxon-name-part></tp:taxon-name></italic> and <xref ref-type="bibr" rid="B11">A. Milne-Edwards and Bouvier’s (1893)</xref> <tp:taxon-name><tp:taxon-name-part taxon-name-part-type="genus">Eupagurus</tp:taxon-name-part> <tp:taxon-name-part taxon-name-part-type="uncertainty-rank">?</tp:taxon-name-part><tp:taxon-name-part taxon-name-part-type="species">problematicus</tp:taxon-name-part></tp:taxon-name> (= <italic><tp:taxon-name><tp:taxon-name-part taxon-name-part-type="genus">Tomopaguropsis</tp:taxon-name-part> <tp:taxon-name-part taxon-name-part-type="species">problematica</tp:taxon-name-part></tp:taxon-name></italic>, with spelling corrected). <xref ref-type="bibr" rid="B6">McLaughlin (1997)</xref> noted that A. Milne-Edwards and Bouvier did not mention male pleopods 1 in the description of their taxon, and presumed that Alcock’s assignment of <tp:taxon-name><tp:taxon-name-part taxon-name-part-type="genus">Eupagurus</tp:taxon-name-part> <tp:taxon-name-part taxon-name-part-type="uncertainty-rank">?</tp:taxon-name-part><tp:taxon-name-part taxon-name-part-type="species">problematicus</tp:taxon-name-part></tp:taxon-name> to <italic><tp:taxon-name><tp:taxon-name-part taxon-name-part-type="genus">Tomopaguropsis</tp:taxon-name-part></tp:taxon-name></italic> was based on remarks by A. Milne-Edwards and Bouvier’s that implied the presence of pleopods 1 in <tp:taxon-name><tp:taxon-name-part taxon-name-part-type="genus">Eupagurus</tp:taxon-name-part> <tp:taxon-name-part taxon-name-part-type="uncertainty-rank">?</tp:taxon-name-part><tp:taxon-name-part taxon-name-part-type="species">problematicus</tp:taxon-name-part></tp:taxon-name>. In order to determine whether or not males of that species had paired pleopods 1, <xref ref-type="bibr" rid="B6">McLaughlin (1997)</xref> examined male specimens of <italic><tp:taxon-name><tp:taxon-name-part taxon-name-part-type="genus">Tomopaguropsis</tp:taxon-name-part> <tp:taxon-name-part taxon-name-part-type="species">problematica</tp:taxon-name-part></tp:taxon-name></italic> in museum collections and found them all to lack paired pleopods 1. However, we have examined one specimen (USNM 103420, 3.9 mm, from off Honduras, Caribbean Sea) which has paired pleopods 1 present and both male (paired) and female (unpaired right) gonopores, lending support to McLaughlin’s assertion that male paired pleopods 1 may be a variable condition (possibly the result of parasitic feminization) in at least two species of <italic><tp:taxon-name><tp:taxon-name-part taxon-name-part-type="genus">Tomopaguropsis</tp:taxon-name-part></tp:taxon-name></italic>, <italic><tp:taxon-name><tp:taxon-name-part taxon-name-part-type="genus">Tomopaguropsis</tp:taxon-name-part> <tp:taxon-name-part taxon-name-part-type="species">lanata</tp:taxon-name-part></tp:taxon-name></italic>, and now <italic><tp:taxon-name><tp:taxon-name-part taxon-name-part-type="genus">Tomopaguropsis</tp:taxon-name-part> <tp:taxon-name-part taxon-name-part-type="species">problematica</tp:taxon-name-part></tp:taxon-name></italic>.</p><p>There is a striking similarity in sternite XII (of third pereopods) and first pleonal sternite and tergite of <italic><tp:taxon-name><tp:taxon-name-part taxon-name-part-type="genus">Tomopaguropsis</tp:taxon-name-part> <tp:taxon-name-part taxon-name-part-type="species">ahkinpechensis</tp:taxon-name-part></tp:taxon-name></italic> sp. n. with the two species of the family <tp:taxon-name><tp:taxon-name-part taxon-name-part-type="family">Pylojacquesidae</tp:taxon-name-part></tp:taxon-name> (<italic><tp:taxon-name><tp:taxon-name-part taxon-name-part-type="genus">Pylojacquesia</tp:taxon-name-part> <tp:taxon-name-part taxon-name-part-type="species">colemani</tp:taxon-name-part></tp:taxon-name></italic> McLaughlin &amp; Lemaitre, 2001, and <italic><tp:taxon-name><tp:taxon-name-part taxon-name-part-type="genus">Lemaitreopsis</tp:taxon-name-part> <tp:taxon-name-part taxon-name-part-type="species">holmi</tp:taxon-name-part></tp:taxon-name></italic> McLaughlin, 2007). In the new species and the two pylojacquesids, the anterior and posterior portions of sternite XII are distinctly separated by a membranous “hinge”; and the first pleonal somite has a pair of calcified figs anteriorly on the tergite, and a median lobe (in <italic><tp:taxon-name><tp:taxon-name-part taxon-name-part-type="genus">Tomopaguropsis</tp:taxon-name-part> <tp:taxon-name-part taxon-name-part-type="species">ahkinpechensis</tp:taxon-name-part></tp:taxon-name></italic> sp. n.) or posteriorly directed projection (in <tp:taxon-name><tp:taxon-name-part taxon-name-part-type="family">Pylojacquesidae</tp:taxon-name-part></tp:taxon-name>). The similarity of these unusual characters conceivably can be interpreted as evidence of a close shared ancestry between <italic><tp:taxon-name><tp:taxon-name-part taxon-name-part-type="genus">Tomopaguropsis</tp:taxon-name-part></tp:taxon-name></italic>, as a member of the <tp:taxon-name><tp:taxon-name-part taxon-name-part-type="family">Paguridae</tp:taxon-name-part></tp:taxon-name>, and the <tp:taxon-name><tp:taxon-name-part taxon-name-part-type="family">Pylojacquesidae</tp:taxon-name-part></tp:taxon-name>, a phylogenetic relationship previously suggested by <xref ref-type="bibr" rid="B10">McLaughlin et al. (2007)</xref> and <xref ref-type="bibr" rid="B8">McLaughlin (2007)</xref>. A full phylogenetic evaluation of <italic><tp:taxon-name><tp:taxon-name-part taxon-name-part-type="genus">Tomopaguropsis</tp:taxon-name-part></tp:taxon-name></italic> and its five species, however, must await the study and discovery of additional specimens, ideally combined with genetic analyses.</p><p>When <xref ref-type="bibr" rid="B7">McLaughlin (2003)</xref> updated the generic diagnosis of <italic><tp:taxon-name><tp:taxon-name-part taxon-name-part-type="genus">Tomopaguropsis</tp:taxon-name-part></tp:taxon-name></italic> she stated that a preungual process was absent in species of this genus, even though she (<xref ref-type="bibr" rid="B6">McLaughlin 1997</xref>) had previously reported the presence of a prominent preungual process in <italic><tp:taxon-name><tp:taxon-name-part taxon-name-part-type="genus">Tomopaguropsis</tp:taxon-name-part> <tp:taxon-name-part taxon-name-part-type="species">miyakei</tp:taxon-name-part></tp:taxon-name></italic>. Furthermore, examination of USNM specimens has shown that a preungual process is also present in <italic><tp:taxon-name><tp:taxon-name-part taxon-name-part-type="genus">Tomopaguropsis</tp:taxon-name-part> <tp:taxon-name-part taxon-name-part-type="species">problematica</tp:taxon-name-part></tp:taxon-name></italic>.</p></tp:treatment-sec><ref-list><ref id="B9"><mixed-citation xmlns:xlink="http://www.w3.org/1999/xlink" xlink:type="simple"><person-group><name name-style="western"><surname>McLaughlin</surname><given-names>PA</given-names></name><name name-style="western"><surname>Lemaitre</surname><given-names>R</given-names></name></person-group> (<year>2001</year>) <article-title>A new family for a new genus and new species of hermit crab of the superfamily <tp:taxon-name><tp:taxon-name-part taxon-name-part-type="superfamily">Paguroidea</tp:taxon-name-part></tp:taxon-name> (<tp:taxon-name><tp:taxon-name-part taxon-name-part-type="order">Decapoda</tp:taxon-name-part></tp:taxon-name>: <tp:taxon-name><tp:taxon-name-part taxon-name-part-type="infraorder">Anomura</tp:taxon-name-part></tp:taxon-name>) and its phylogenetic implications.</article-title><source>Journal of Crustacean Biology</source><volume>21</volume>(<issue>4</issue>): <fpage>1062</fpage>–<lpage>1076</lpage>. doi: <ext-link ext-link-type="doi" xlink:href="10.1163/20021975-99990198" xlink:type="simple">10.1163/20021975-99990198</ext-link></mixed-citation></ref><ref id="B6"><mixed-citation xmlns:xlink="http://www.w3.org/1999/xlink" xlink:type="simple"><person-group><name name-style="western"><surname>McLaughlin</surname><given-names>PA</given-names></name></person-group> (<year>1997</year>) <article-title><tp:taxon-name><tp:taxon-name-part taxon-name-part-type="subphylum">Crustacea</tp:taxon-name-part></tp:taxon-name> <tp:taxon-name><tp:taxon-name-part taxon-name-part-type="order">Decapoda</tp:taxon-name-part></tp:taxon-name>: Hermit crabs of the family <tp:taxon-name><tp:taxon-name-part taxon-name-part-type="family">Paguridae</tp:taxon-name-part></tp:taxon-name> from the KARUBAR cruise in Indonesia.</article-title> In: <person-group><name name-style="western"><surname>Crosnier</surname><given-names>A</given-names></name><name name-style="western"><surname>Bouchet</surname><given-names>P</given-names></name></person-group> (<role>Eds</role>) <issue-title>Résultats des Campagnes MUSORSTOM, 16.</issue-title><source>Mémoires du Muséum national d’Histoire naturelle</source><volume>172</volume>: <fpage>433</fpage>–<lpage>572</lpage>. doi: <ext-link ext-link-type="doi" xlink:href="10.2988/0006-324X(2007)120[56:ANGASI]2.0.CO;2" xlink:type="simple">10.2988/0006-324X(2007)120[56:ANGASI]2.0.CO;2</ext-link></mixed-citation></ref><ref id="B7"><mixed-citation xmlns:xlink="http://www.w3.org/1999/xlink" xlink:type="simple"><person-group><name name-style="western"><surname>McLaughlin</surname><given-names>PA</given-names></name></person-group> (<year>2003</year>) <article-title>Illustrated keys to families and genera of the superfamily <tp:taxon-name><tp:taxon-name-part taxon-name-part-type="superfamily">Paguroidea</tp:taxon-name-part></tp:taxon-name> (<tp:taxon-name><tp:taxon-name-part taxon-name-part-type="subphylum">Crustacea</tp:taxon-name-part></tp:taxon-name>: <tp:taxon-name><tp:taxon-name-part taxon-name-part-type="order">Decapoda</tp:taxon-name-part></tp:taxon-name>: <tp:taxon-name><tp:taxon-name-part taxon-name-part-type="infraorder">Anomura</tp:taxon-name-part></tp:taxon-name>), with diagnoses of genera of <tp:taxon-name><tp:taxon-name-part taxon-name-part-type="family">Paguridae</tp:taxon-name-part></tp:taxon-name>.</article-title><source>Memoirs of Museum Victoria</source><volume>60</volume>(<issue>1</issue>): <fpage>111</fpage>–<lpage>144</lpage>.</mixed-citation></ref><ref id="B1"><mixed-citation xmlns:xlink="http://www.w3.org/1999/xlink" xlink:type="simple"><person-group><name name-style="western"><surname>Alcock</surname></name></person-group> (<year>1905</year>) <article-title><tp:taxon-name><tp:taxon-name-part taxon-name-part-type="infraorder">Anomura</tp:taxon-name-part></tp:taxon-name>. Fasc. I. Pagurides.</article-title><source>Catalogue of the Indian decapod <tp:taxon-name><tp:taxon-name-part taxon-name-part-type="subphylum">Crustacea</tp:taxon-name-part></tp:taxon-name> in the collections of the Indian Museum</source>, <volume>2</volume>. <publisher-name>Indian Museum</publisher-name>, <publisher-loc>Calcutta</publisher-loc>, <fpage>1</fpage>–<lpage>197</lpage>.</mixed-citation></ref><ref id="B11"><mixed-citation xmlns:xlink="http://www.w3.org/1999/xlink" xlink:type="simple"><person-group><name name-style="western"><surname>Milne-Edwards</surname><given-names>A</given-names></name><name name-style="western"><surname>Bouvier</surname><given-names>E-L</given-names></name></person-group> (<year>1893</year>) <article-title>Reports on the results of dredging, under the supervision of Alexander Agassiz, in the Gulf of Mexico (1877–78), in the Caribbean Sea (1878–79), and along the Atlantic coast of the United States (1880), by the U.S. Coast Survey Steamer “Blake”, Lieut.-Commander C. D Sigsbee, U.S.N., and Commander J. R. Bartlett, U.S.N., commanding. 33. Description des Crustacés de la famille des paguriens recueillis pendant l’expédition.</article-title><source>Memoirs of the Museum of Comparative Zoology, Harvard College</source><volume>14</volume>(<issue>3</issue>): <fpage>5</fpage>–<lpage>172</lpage>.</mixed-citation></ref><ref id="B10"><mixed-citation xmlns:xlink="http://www.w3.org/1999/xlink" xlink:type="simple"><person-group><name name-style="western"><surname>McLaughlin</surname><given-names>PA</given-names></name><name name-style="western"><surname>Lemaitre</surname><given-names>R</given-names></name><name name-style="western"><surname>Sorhannus</surname><given-names>U</given-names></name></person-group> (<year>2007</year>) <article-title>Hermit crab phylogeny: A reappraisal and its “fall-out”.</article-title><source>Journal of Crustacean Biology</source><volume>27</volume>(<issue>1</issue>): <fpage>97</fpage>–<lpage>115</lpage>. doi: <ext-link ext-link-type="doi" xlink:href="10.1651/S-2675.1" xlink:type="simple">10.1651/S-2675.1</ext-link></mixed-citation></ref><ref id="B8"><mixed-citation xmlns:xlink="http://www.w3.org/1999/xlink" xlink:type="simple"><person-group><name name-style="western"><surname>McLaughlin</surname><given-names>PA</given-names></name></person-group> (<year>2007</year>) <article-title>A new genus and new species in the hermit crab family <tp:taxon-name><tp:taxon-name-part taxon-name-part-type="family">Pylojacquesidae</tp:taxon-name-part></tp:taxon-name> (<tp:taxon-name><tp:taxon-name-part taxon-name-part-type="subphylum">Crustacea</tp:taxon-name-part></tp:taxon-name>: <tp:taxon-name><tp:taxon-name-part taxon-name-part-type="infraorder">Anomura</tp:taxon-name-part></tp:taxon-name>: <tp:taxon-name><tp:taxon-name-part taxon-name-part-type="superfamily">Paguroidea</tp:taxon-name-part></tp:taxon-name>: <tp:taxon-name><tp:taxon-name-part taxon-name-part-type="family">Paguridae</tp:taxon-name-part></tp:taxon-name>).</article-title><source>Proceedings of the Biological Society of Washington</source><volume>120</volume>(<issue>1</issue>): <fpage>56</fpage>–<lpage>62</lpage>.</mixed-citation></ref></ref-list></tp:taxon-treatment>
